# Supplementary material for: Transdiagnostic Assessment of Temporal Experience (TATE) in Mental Disorders—Empirical Validation and Adaptation of a Structured Phenomenological Interview
Source: J Clin Med. 2024 Jul 24;13(15):4325. doi: 10.3390/jcm13154325 (PMC11313341; doi:10.3390/jcm13154325)
Supplement: Supplementary file 1 [file jcm-13-04325-s001.zip]

Archive with 3 entries (3 files):
- MDPI TATE sup 1.pdf
- MDPI TATE sup 2.xlsx
- MDPI TATE sup 3.pdf
