# Supplementary material for: Transdiagnostic Assessment of Temporal Experience (TATE) in Mental Disorders—Empirical Validation and Adaptation of a Structured Phenomenological Interview
Source: J Clin Med. 2024 Jul 24;13(15):4325. doi: 10.3390/jcm13154325 (PMC11313341; doi:10.3390/jcm13154325)
Supplement: Supplementary file 1 [file jcm-13-04325-s001.zip › MDPI TATE sup 2.xlsx]

## Sheet: Arkusz1
Sygnatura czasowa	Czy kiedykolwiek zostało u Ciebie zdiagnozowane zaburzenie psychiczne?	Jakie zaburzenie psychiczne zostało u Ciebie zdiagnozowane?	INSTRUKCJA: Jak często występuje?	INSTRUKCJA: Jak bardzo jest intensywne?	INSTRUKCJA: Jak bardzo przeszkadza w codziennych czynnościach?	Refleksje	Uwagi	1.a. Jak często występuje?	Refleksje	Uwagi	1.a. Jak bardzo jest intensywne?	1.a. Jak bardzo przeszkadza w codziennych czynnościach?	Refleksje	Uwagi	1.b. Jak często występuje?	Refleksje	Uwagi	1.b Jak bardzo jest intensywne?	1.b Jak bardzo przeszkadza w codziennych czynnościach?	Refleksje	Uwagi	1.c. Jak często występuje?	Refleksje	Uwagi	1.c. Jak bardzo jest intensywne?	1.c. Jak bardzo przeszkadza w codziennych czynnościach?	Refleksje	Uwagi	2.a. Jak często występuje?	Refleksje	Uwagi	2.a. Jak bardzo jest intensywne?	2.a. Jak bardzo przeszkadza w codziennych czynnościach?	Refleksje	Uwagi	2.b. Jak często występuje?	Refleksje	Uwagi	2.b. Jak bardzo jest intensywne?	2.b. Jak bardzo przeszkadza w codziennych czynnościach?	Refleksje	Uwagi	2.c. Jak często występuje?	Refleksje	Uwagi	2.c. Jak bardzo jest intensywne?	2.c. Jak bardzo przeszkadza w codziennych czynnościach?	Refleksje	Uwagi
2023-06-01 13:00:02	Nie							2			2	1			6			5	2			3			3	2			6			5	4			2			2	1			1			1	1
2023-06-01 13:00:24	Nie		3	3	3			5			3	3			3			3	2			2			2	2			2			2	2			3			2	2			3			2	3
2023-06-01 13:01:42	Nie mam pewności							3			3	2			2			2	1			1			1	1			2			2	1			1			1	1			3			3	1
2023-06-01 13:01:50	Nie		3	4	2			4			3	2			4			2	1			3			2	1			4			3	1			4			3	3			5			3	3
2023-06-01 13:02:43	Tak	Zaburzenia afektywno dwubiegunowe	7	5	3			5			6	5			6			6	5			3			5	3			3			2	2			6			4	5			4			5	1
2023-06-01 13:02:50	Nie							3			2	3			4			2	1			3			2	2			3			3	3			3			3	3			3			4	3
2023-06-01 13:03:11	Nie							5			3	3			4			4	1			4			4	2			1			1	1			2			2	1			3			2	1
2023-06-01 13:04:16	Nie							4			3	3			4			3	2			3			2	1			2			1	1			2			2	1			3			2	2
2023-06-01 13:04:55	Nie							4			3	2			5			4	3			5			4	3			3			1	1			3			3	3			5			5	4
2023-06-01 13:05:28	Nie							3			2	1			4			2	1			4			2	1			2			2	1			1			1	1			5			4	3
2023-06-01 13:08:28	Tak	Lęk społeczny						5			5	4			6			5	3			6			4	3		Pytając o szybko/wolno nie wiadomo czy odpowiada się myśląc o tym ze za szybko czy ze za wolno	3			2	2			2			1	1			6			4	2
2023-06-01 13:08:36	Tak	fobia spoleczna, depresja, agorafobia						3			3	3		wszystko zrozumiale	3			2	2		wszystko zrozumiale	4			4	3		wszystko zrozumiale	3			3	1		wszystko zrozumiale	1			1	1			5			6	2
2023-06-01 13:09:25	Tak	Zaburzenia lekowe	2					3			3	2			3			2	1			3			3	2			1			1	1			1			1	1			2			2	1
2023-06-01 13:10:07	Tak	Zaburzenia depresyjne/ fobie społeczna						4			3	2			4			5	2			4			3	3			1			1	1			4			4	3			5			4	4
2023-06-01 13:10:29	Nie							2			2	1			3			3	3			1			1	1			1			1	1			3			3	3			3			3	1
2023-06-01 13:10:45	Nie							4			3	2			4			3	3			4			3	3			3			3	1			2			3	1			2			2	2
2023-06-01 13:12:08	Nie							2			2	1			2			2	1			1			1	1			1			1	1			1			1	1			2			2	1
2023-06-01 13:16:24	Nie							2			2	1			1			1	1			1			1	1			3			2	1			1			1	1			2			3	1
2023-06-01 13:17:32	Nie							2			2	2			3			3	1			2			2	1			1			1	1			1			1	1			3			3	1
2023-06-07 09:28:14	Nie							2			1	1			4			4	3			4			4	4			5			4	6			3			5	4			5			3	3
2023-06-07 09:30:32	Tak	Fobia społeczna, napady lękowe	6	5	5			5			4	2			7			4	1			7			4	1			3			3	1			2			2	1			5			4	1
2023-06-07 09:30:56	Nie							2			1	1			5			4	1			2			2	1			1							1							1
2023-06-07 09:31:19	Nie mam pewności							2			2	3			4			3	3			2			2	2			3			3	3			2			2	2			3			3	2
2023-06-07 09:31:23	Nie mam pewności							3			2	2			2			1	1			2			2	2			1							1							3			2	1
2023-06-07 09:32:22	Nie							3			2	2			1							1							1							1							3			5	1
2023-06-07 09:32:30	Nie							2			1	1			3			2	1			3			2	1			1							1							2			1	1
2023-06-07 09:34:10	Nie		1	1	1			2			1	1			1							1							3			2	1			2			1	1			3			2	2
2023-06-07 09:36:12	Tak	OCD						2			2	2			5			4	3			4			4	3			2			2	1			1							3			3	1
2023-06-07 09:37:41	Tak	Depresja						4			3	1			2			1	1			2			3	2			1							3			3	3			3			3	1
2023-06-07 09:41:14	Tak	Nerwica lękowa z atakami paniki						3			1	2			2			1	2			1							1							1							3			2	2
2023-06-07 09:53:32	Tak	nerwica, zaburzenia osobowości, PTSD, zaburzenia obsesyjno - kompulsywne i depresję						5			3	5			5			5	5			6			5	5			1		nie jestem w stanie zrozumieć pytania					5			4	4			5			4	3
2023-06-07 09:54:48	Nie							3		Wskazówka dotyczącą pytania dla mnie wciąż pozostaje niejasna. Jest dla mnie dużą różnicą zapominanie, który jest dzień lub rok, albo ile mam lat od częstego sprawdzania która jest godzina, ponieważ tutaj wszystko zależy od okoliczności, na przykład na nudnym wykładzie sprawdzam często czas co minutę.	2	1			3			1	1			3			1	1			1		Słabo zrozumiałe jest stwierdzenie w podpowiedzi do pytania, dotyczące ruchu ludzi rzeczy i zwierząt czy jest przerywany czy płynny, potrzebowałabym lepszej definicji					3			3	3			4			2	1
2023-06-12 08:27:04	Nie							1							1							1							1							1							1
2023-06-12 08:29:59	Nie		1	1	1			3			2	3			3			2	1			2			2	1			5			4	4			2			2	2			3			4	3
2023-06-12 08:32:25	Nie		1	1	1			5			6	2			5			5	2			4			4	4			3			3	2			1							1
2023-06-12 08:32:32	Nie							1							3			2	1			2			2	1			2			2	2			1							1
2023-06-12 08:35:40	Nie mam pewności							2		zrozumiałe pytanie	2	1			2		odpowiedzenie jednym słowem na 3 pytania jest teoche dziwne np to ze czas płynie dla ludzi w rożnym tempie jest dla mnie znacznie wyraźniejszym odczuciem niż ze wszystko dzieje się osobno a mam tylko jedna odpowiedz	2	1			3			3	1			1							1							2			3	1
2023-06-12 08:36:26	Nie							5			5	2			6			6	3			7			6	6			6			7	6			6			6	7			7			4	3
2023-06-12 08:36:28	Nie							2			2	1			1							1							2			1	1			1							3			3	1
2023-06-12 08:36:33	Nie							2			1	1			2			2	1			3			3	2			1							2			2	1			3			3	1
2023-06-12 08:42:11	Tak	Depresja i ADHD						6			5	5			6			5	5			4			4	4			5			4	3			2			3	2			5			6	4
2023-06-12 10:27:47	Nie							1							2			1	1			1							1							1							2			1	1
2023-06-12 10:30:57	Nie							3			3	1			3			3	2			2			3	2			2			3	2			2			3	2			2			2	1
2023-06-12 10:31:27	Nie							2			2	1			4			3	2			2			2	2			5			4	4			3			4	3			4			3	3
2023-06-12 10:31:33	Nie mam pewności		1	1				6			4	4			3			2	2			2			2	2			2			2	1			2			2	1			5			4	3
2023-06-12 10:34:52	Nie							4			3	1			2			1	1			2			1	1			1							1							1
2023-06-12 10:37:27	Nie mam pewności							2			2	2			6			5	1			4			3	1			1							2			4	1			3			2	1
2023-06-12 10:38:22	Nie mam pewności		3	3	2			3	zazwyczaj gdy mam dużo na głowie		3	1			6			4	3			5			3	3			3			2	1			5			3	2			5			4	4
2023-06-12 10:39:49	Nie		3	3	1			3	Podczas wakacji, gdy nie mam konkretnych planów dnia.		3	1			5			4	3			4			4	3			3			3	2			3			5	3			5			5	1
2023-06-12 11:52:29	Nie			5				2			1	1			3			1	2			3			2	2			1							1							5			3	1
2023-06-12 12:05:04	Nie							6	Jeśli coś ważnego dzieję sie w tym dniu to z reguły wiem, który to, gdy nie to prawie zawsze muszę sprawdzać		1	1			3			2	1			3			3	1			5			4	1			3			3	2			2			3	1
2023-06-12 12:59:39	Nie mam pewności		4	3	2			3			1	1			2			1	1			1							2			1	1			1							1
2023-06-12 13:01:53	Nie							3			2	1			5	Różnica wieku		2	1			1							1							1							2			3	1
2023-06-12 13:01:58	Nie		7	1	1			1							1							1							1							1							3			3	1
2023-06-12 13:02:20	Tak	żadne						5			4	1			1							2			2	1			3			2	2			4			2	2			2			2	2
2023-06-12 13:02:57	Nie							1							1							1							2			2	1			1							2			2	1
2023-06-12 13:03:16	Nie		2	2	2			1							2			1	1			1							1							1							3			1	1
2023-06-12 13:04:23	Nie		3	3	2			2			1	2			1							1							1							1							3			2	1
2023-06-12 13:04:28	Nie							3			2	1			1							2			1	1			1							1							3			3	1
2023-06-12 13:04:49	Nie							3			2	2			4			4	2			4			4	2			4			4	2			4			4	3			3			4	3
2023-06-12 13:05:02	Tak	zaburzenia lękowe						3			2	1			1							6			5	3			2			2	1			1							2			1	1
2023-06-12 13:05:33	Nie							4			4	1			1							1							3			3	2			1							2			2	1
2023-06-12 13:06:52	Nie mam pewności							5			4	1			2			2	1			2			2	1			3			2	2			3			2	2			5			4	1
2023-06-12 13:07:51	Nie							2			1	1			1							1							2			1	1			1							3			3	1
2023-06-12 13:07:56	Nie							2			1	1			2			1	1			2			1	1			1							1							1
2023-06-12 13:08:44	Nie							3			2	2			2			2	1			2			2	1			2			1	1			1							1
2023-06-12 13:08:53	Nie		4	3	2			4			3	1			3			3	3			3			3	1			3			3	1			2			2	1			3			3	1
2023-06-12 13:09:37	Nie							4			3	2			2			2	1			2			2	1			3			3	3			1							2			1	1
2023-06-12 13:09:38	Tak	Nerwica lekowa	2	3	2			3			3	4	.	.	3	.	.	3	3	Brak	Brak	3	Brak	Brak	3	3	Brak	Dobrze	6	Tak	Brak	6	1	.	.	5	V	B	4	1	.	.	1	.	.
2023-06-12 13:09:40	Nie							3			3	3			1							1							1							1							3			3	1
2023-06-12 13:09:43	Nie		2	2	1			2			2	1			5			3	1			3			2	1			1							1							5			2	1
2023-06-12 13:09:48	Tak	Emetofobia						3			3	1			5			3	4			5			3	4			3			2	1			1							4			4	1
2023-06-12 13:12:22	Nie		7	7	7			3			2	2			4			4	3			3			4	4	Przeszkadza, ze względu na to, iż skupiając się na nauce lub na pisaniu dodatkowych prac, wykonywaniu projektów prezentacji lub grafik ma się wrażenie, że czas „płynie” strasznie szybko, a później obwiniam się za to, że się z czymś nie wyrobiłam, albo spędziłam są dużo czasu nad jedną rzeczą.		1							1							5	Często takie doświadczenia są związane z moimi snami. Pojawiają się z nich pewne osoby i miejsca, po czym okazuje się, że coś wydarza się dokładnie z tymi osobami, w tym konkretnym miejscu jakiś czas później.		5	1
2023-06-12 13:13:38	Nie mam pewności		5	3	3	nie mam	tez nie mam	3	no nie mam	no nie ma	3	3	powtarza się	nie ma	3			2	2			1							4			4	4			3			3	3			4			3	4
2023-06-12 13:13:43	Nie							4			2	2			3			3	3			2			3	2			5			3	3			1							5			3	1
2023-06-12 13:14:56	Nie			5	2			2			5	2			1							1							1							1							1
2023-06-12 13:15:49	Nie		2	1	2			2			2	1			1							2			1	1			3			3	2			1							5			4	2
2023-06-12 13:17:19	Nie							1							4			4	2			4			4	2			5			5	3			3			4	2			4			5	1
2023-06-12 13:17:23	Nie							6			6	3			2			2	1			1							1							3			3	2			7			4	1	Nawet ułatwia
2023-06-12 13:17:57	Nie							5			4	3			5			3	3			3			3	3			3			2	2			2			1	1			2			2	2
2023-06-12 13:18:48	Nie mam pewności							2			1	1			3			3	2			3			3	2			4			2	3			4			4	3			5			5	3
2023-06-12 13:19:07	Nie							4			4	2			5			2	1			3			2	1			1							3			2	1			3			3	2
2023-06-12 13:19:13	Tak	Zaburzenie obsesyjno-kompulsyjne						6	Godzine najczęsciej, miesiąc najrzadziej		6	4			6			5	4			6			6	6			2			3	2			1							1
2023-06-12 13:32:47	Nie							1							3			1	1			5			4	2			2			2	2			4			4	4			4			4	1
2023-06-12 13:41:20	Tak	Anoreksja	3	3	1			3			3	2			1							1							1							1							1
2023-06-12 13:43:55	Nie mam pewności		5	3	3			3			3	2			5			3	1			5			3	2			1							1							5			4	3
2023-06-12 13:44:13	Nie							2			1	1			3			2	1			2			1	1			1							1							1
2023-06-12 13:44:25	Nie		1	1	1			2			2	1			5			3	1			3			2	1			2			2	1			1							1
2023-06-12 13:45:10	Tak	Żadne	1	1	1			2			2	1			3			1	1			2			1	1			1							2			1	1			3			2	1
2023-06-12 13:46:18	Nie							3			3	1			4			2	2			6			5	3			2			2	1			2			2	2			4			3	1
2023-06-12 13:46:21	Nie							3			2	1			4			3	1			1							1							1							3			3	2
2023-06-12 13:50:21	Nie							3			2	2			4			3	3			4			3	2			3			2	3			2			2	1			3			3	2
2023-06-12 13:53:37	Tak	Anoreksja, bulimia	7	6	6			3			1	1			5			5	3			3			5	3			2			1	1			1							2			1	1
2023-06-12 13:54:52	Nie							3			2	1			5			3	1			3			3	1			2			1	1			1							4			4	2
2023-06-12 14:48:48	Tak	Epizody depresyjne 6 lat temu, obecnie brak leczenia psychiatrycznego od ponad 3 lat						5			4	3			7			7	4			7			7	5			4			6	3			1							6			5	4
2023-06-12 14:50:44	Nie							2			2	1			1							1							1							1							2			3	1
2023-06-12 14:50:58	Nie mam pewności							1							2			1	1			1							3			1	1			2			1	1			3			2	1
2023-06-12 14:55:22	Nie							3	Będąc na studiach i pracując czas płynie za szybko i nie kontroluje się często tego		3	3			5			4	3			4			3	2			5			3	2			2			1	1			2			2	2
2023-06-12 14:56:03	Nie							2			1	1			5			3	1			4			3	1			3			2	1			2			1	1			3			2	1
2023-06-12 14:56:36	Nie							2			1	1			2			1	1			2			1	1			3			1	1			1							3			2	1
2023-06-12 14:58:49	Nie							3	Najczęściej patrzę na zegarek		2	1			3			2	3			4			3	2			2			4	4			2			1	1			4			4	3
2023-06-12 15:01:58	Nie							3	Nie myli mi się rok ani miesiąc, ale czasami zapominam jaki jest dzień. Natomiast kiedy ktoś pyta mnie, ile mam lat, czasami jestem pogubiona w rok do przodu lub do tylu, ale nie wiem z czym to ma związek.		2	1			1							1							2	Nigdy nie myślałam w tych kategoriach, zastanawiając się teraz mam czasem poczucie, jakbym zatrzymała się w czasie, będąc np. w miejscu daleko od zamieszkania, pracy, codziennego życia		2	1			2			2	1			2	Zdarza się, mam wtedy wrażenie, jakbym widziała te miejsca wcześniej we śnie, ale nie potrafię sobie tego przypomnieć.		2	1
2023-06-12 15:02:13	Nie							4			3	2			4			3	2			3			3	2			1							1							3			2	1
2023-06-12 15:02:14	Tak	Zaburzenia depresyjne						3			2	1			1							3	Czuję że czas jest odczuwalny inaczej dla osób które są pacjentami i przeżywają ogromny stres. Dla nich czynności które wykonuję moga trwać dziesiątki minut a w rzeczywistości to kilka minut.		2	1			1							1							3			1	1
2023-06-12 15:03:01	Nie							3			3	2			1							1							3			3	2			3			2	1			3			4	3
2023-06-12 15:06:21	Tak	Anoreksja	3	4	3			2			6	1			1							1							3			2	2			2			1	1			1
2023-06-12 15:08:06	Nie							2			2	1			1							1							2			1	1			2			1	1			5			3	1
2023-06-12 15:12:32	Nie		3	4	5			1							3	Pacjenci w szpitalu mają zaburzone poczucie czasu		2	1			1							1							2			1	1			2			2	1	szczególnie dotyczy miejsc
2023-06-12 15:12:34	Tak	Depresja	3	3	4			4	Cały czas patrzę na telefon na godzinę		2	1			3	Czasem mam tak, że uważam, że czas dla każdego płynie inaczej, czasem zwalnia, czasem płynie szybciej		3	1			2			2	1			3			1	1			3			2	1			5			4	4
2023-06-12 15:16:45	Nie							1							3			5	3			2			2	2			2			4	2			5			4	4			5			3	1
2023-06-12 22:44:32	Nie							3	zazwyczaj jak mam wolne kilka dni co najmniej pod rząd to dni się mylą		2	1			5			3	1			3			2	1			2			1	1			2			1	1			1
2023-06-13 14:52:15	Nie							3			3	2			3			3	2			4			4	3			6	Moja odpowiedź wydaje sie duzo silniej teoretyczna nizeli percepcyjna	To pytanie zaje sie dwuznaczne: moze dotyczyc tak samo percepcji czasu, jak i percepcji wzrokowej w ogóle. Pytanie czy wlasnie takiej wspolzależności szukacie i czy jak silnie te dwie sprawy na siebie oddziałują	4	1			2		O co dokładnie chodzi? Przydalby sie jakis przyklad tego "wdzierania"	2	1			2			5	4		Chyba ze to wlasnie byloby takie "wdzieranie"??
2023-06-13 15:16:59	Nie							3			1	2			3	Nie jest dla mnie zrozumiałe, o co chodzi ze skoordynowaniem czasu		2	1			2			3	2			1							1	Może dać jakiś konkretny przykład dla lepszego zobrazowania						2			3	1
2023-06-13 17:22:57	Nie							4			2	2			2			1	1			2			1	1			2			1	1			6			5	3			3			2	1
2023-06-14 17:11:29	Tak	Depresja, OCD, afektywna jednobiegunowa, nerwica						6		Uważam, że dodatkowe podpowiedzi w tym pytaniu nieco komplikują problem, ponieważ na każdą z nich odpowiedziałbym inaczej, wyważenie średniej może być kontrproduktywne, bo na 1 podpowiedź dałbym 7. Cały czas, z kolei na 3 podpowiedź już 2. Rzadko (lub nawet prawie nigdy, choć przypominam sobie momenty w depresji, że faktycznie nie pamiętałem ile mam lat)	6	5			1							1							6		Ponownie na 1 podpowiedź odpowiedziałbym może nawet 7. Cały czas, natomiast z przerywanym ruchem zwierząt być może nie rozumiem co mieliście na myśli, ale nie postrzegam ruchu żywych organizmów jako rwany, wręcz przeciwnie	3	2			2			5	6			3			3	1
2023-06-15 08:41:50	Tak	Dysleksja						3	Nie lata oraz, dzień	Rozdzielenie na 3 moduły tego pytania	2	1			2			3	2			3			3	4			1							1							2			2	3
2023-06-15 08:43:22	Nie							2			2	2			1							1							2			2	2			1							2			1	1
2023-06-15 08:45:06	Nie							3			1	2			5			4	4			4			2	2			1							1							3			1	2
2023-06-15 08:47:40	Nie							2			2	2			2			2	2			2			2	3			2			2	2			1							1
SUMA 119 ODP			LEGENDA - poniższe odp zostały zamienione na kody 1-7
	25	TAK	1	1	1			11	0	0	19	53	0	0	25	0	0	16	48	0	0	33	0	0	13	38	0	0	45	0	0	20	42	0	0	59	0	0	19	35	0	0	18	0	0	10	62	0	0
	81	NIE	2	2	2			34	0	0	42	34	0	0	21	0	0	27	20	0	0	28	0	0	28	26	0	0	28	0	0	27	22	0	0	30	0	0	19	12	0	0	25	0	0	28	16	0	0
	13	NIE MAM PEWNOŚCI	3	3	3			41	0	0	29	13	0	0	27	0	0	26	20	0	0	26	0	0	26	16	0	0	28	0	0	18	9	0	0	17	0	0	13	13	0	0	39	0	0	32	16	0	0
	94	suma bez diagnoz	4	4	4			15	0	0	8	4	0	0	17	0	0	13	4	0	0	19	0	0	15	6	0	0	5	0	0	10	5	0	0	6	0	0	11	4	0	0	10	0	0	21	8	0	0
	119	suma wszystkich	5	5	5			12	0	0	4	4	0	0	19	0	0	10	3	0	0	5	0	0	5	2	0	0	8	0	0	2	0	0	0	4	0	0	4	1	0	0	23	0	0	9	0	0	0
			6	6	6			6	0	0	6	0	0	0	8	0	0	2	0	0	0	5	0	0	2	2	0	0	5	0	0	2	2	0	0	3	0	0	1	1	0	0	2	0	0	2	0	0	0
			7	7	7			0	0	0	0	0	0	0	2	0	0	1	0	0	0	3	0	0	1	0	0	0	0	0	0	1	0	0	0	0	0	0	0	1	0	0	2	0	0	0	0	0	0
			wiersz na puste pola (brak odp możliwy tylko w pytaniach "intensywne" i "codziennych czynnościach"					0	108	114	11	11	117	116	0	114	117	24	24	118	117	0	117	118	29	29	117	116	0	116	114	39	39	118	117	0	117	117	52	52	118	118	0	116	118	17	17	117	118
			SUMA					119	108	114	119	119	117	116	119	114	117	119	119	118	117	119	117	118	119	119	117	116	119	116	114	119	119	118	117	119	117	117	119	119	118	118	119	116	118	119	119	117	118
[truncated: 257 more columns]
